# Supplementary material for: Internet-Delivered Acceptance and Commitment Therapy Added to Multimodal Pain Rehabilitation: A Cluster Randomized Controlled Trial
Source: J Clin Med. 2021 Dec 14;10(24):5872. doi: 10.3390/jcm10245872 (PMC8705416; doi:10.3390/jcm10245872)
Supplement: Supplementary file 1 [file jcm-10-05872-s001.zip]

Archive with 3 entries (3 files):
- Supplementary nr Table S1 outline MMRP.pdf
- Supplementary nr Table S2 outline IACT added during MMRP.pdf
- Supplementary nr Table S3 outline IACT added after MMRP.pdf
